# Supplementary material for: Total organic carbon quantification in soils and sediments: Performance test of a modified sample preparation method
Source: MethodsX. 2024 Aug 30;13:102934. doi: 10.1016/j.mex.2024.102934 (PMC11404156; doi:10.1016/j.mex.2024.102934)
Supplement: Supplementary file 1 [file mmc1.xlsx]

## Sheet: Tabelle1
Lab ID	Measured: Shimadzu TOC-L CPH
	Weight [g]	TOC content [mass-%]
RF23	0.02744	1.56997
RF23	0.02496	1.68269
RF23	0.02527	1.68461
RF23	0.02595	1.70636
RF23	0.02781	1.72816
RF23	0.05107	1.58371
RF23	0.04984	1.66252
RF23	0.0524	1.68893
RF23	0.0508	1.7374
RF23	0.05148	1.75175
RF23	0.07694	1.70003
RF23	0.0776	1.74046
RF23	0.07993	1.74152
RF23	0.07908	1.76062
RF23	0.0742	1.76685
RF31	0.02739	0.896166
RF31	0.02683	1.13604
RF31	0.02644	1.2708
RF31	0.02711	1.30136
RF31	0.02473	1.52972
RF31	0.05045	1.11556
RF31	0.0554	1.1204
RF31	0.05242	1.14346
RF31	0.05374	1.1645
RF31	0.05732	1.17498
RF31	0.07545	1.0501
RF31	0.07626	1.11684
RF31	0.07606	1.132
RF31	0.07658	1.13842
RF31	0.07617	1.16778
RF739	0.02619	3.46048
RF739	0.02331	3.49035
RF739	0.02551	3.56331
RF739	0.02465	3.58783
RF739	0.02467	3.60681
RF739	0.05148	3.20105
RF739	0.05339	3.34164
RF739	0.05074	3.55577
RF739	0.05741	3.56123
RF739	0.05171	3.56798
RF739	0.07534	3.58375
RF739	0.07809	3.59086
RF739	0.07645	3.63022
RF739	0.0788	3.66739
RF739	0.07555	4.78094
RF955	0.02644	0.228971
RF955	0.02556	0.237559
RF955	0.02584	0.252632
RF955	0.02196	0.253962
RF955	0.02673	0.289338
RF955	0.05123	0.224985
RF955	0.04767	0.23411
RF955	0.05672	0.240444
RF955	0.0505	0.245465
RF955	0.05136	0.247664
RF955	0.07818	0.227552
RF955	0.07749	0.235966
RF955	0.07882	0.237237
RF955	0.08879	0.239723
RF955	0.07789	0.259443
RF986	0.0267	1.68652
RF986	0.02492	1.72873
RF986	0.02706	1.74945
RF986	0.02817	1.76251
RF986	0.0242	1.78636
RF986	0.05336	1.7024
RF986	0.05312	1.74115
RF986	0.05415	1.78504
RF986	0.0504	1.82976
RF986	0.05166	1.84843
RF986	0.07783	1.75498
RF986	0.0777	1.77722
RF986	0.07577	1.79279
RF986	0.07687	1.80265
RF986	0.0757	1.81783
